# Supplementary material for: SUMOylation of PUM2 promotes the vasculogenic mimicry of glioma cells via regulating CEBPD
Source: Clin Transl Med. 2020 Sep 6;10(5):e168. doi: 10.1002/ctm2.168 (PMC7507322; doi:10.1002/ctm2.168)
Supplement: Supplementary file 2 — SUPPORTING INFORMATION [file CTM2-10-e168-s002.xls]

## Sheet: Sheet1
Primers used for qRT-PCR:
UBE2I	FORWARD		5’-GCTTGTTTAAACTACGGATGCT-3’				REVERSE		5’-CATTCGGGTGAAATAATGGTGG-3’
PUM2	FORWARD		5’-CTGGATCAAAAATTAGCCCTGG-3’				REVERSE		5’-TAATGCTTTCTGAATAACGCGG-3’
CEBPD	FORWARD		5’-CCATGTACGACGACGAGAG-3’				REVERSE		5’-CTTGTGATTGCTGTTGAAGAGG-3’
DSG2	FORWARD		5’-GCAGCGTCATCTCAATTTATGT-3’				REVERSE		5’-TTCAGATGTGACAGAATCCACA-3’
TGIF1	FORWARD		5’-CTGTATGAGCACCGTTACAATG-3’				REVERSE		5’-CGTTGATGAACCAGTTACAGAC-3’
XBP1	FORWARD		5’-CTTGTAGTTGAGAACCAGGAGT-3’				REVERSE		5’-CCCAACAGGATATCAGACTCTG-3’
NR2C2	FORWARD		5’-CAGATAATCTCCACCGACTCTG-3’				REVERSE		5’-TCTGGATTTTCTGTCCTGTCTG-3’
SREBF2	FORWARD		5’-AGCAGCAGCAGCAGCAATGG-3’				REVERSE		5’-CGCCGAGGGAGAGAAGGAAGG-3’
FOXO3	FORWARD		5’-AGCCGAGGAAATGTTCGTC-3’				REVERSE		5’-CCTTATCCTTGAAGTAGGGCAC-3’
GAPDH	FORWARD		5’-GGACCTGACCTGCCGTCTAG-3’				REVERSE		5’-TAGCCCAGGATGCCCTTGAG-3’
