# Supplementary material for: SUMOylation of PUM2 promotes the vasculogenic mimicry of glioma cells via regulating CEBPD
Source: Clin Transl Med. 2020 Sep 6;10(5):e168. doi: 10.1002/ctm2.168 (PMC7507322; doi:10.1002/ctm2.168)
Supplement: Supplementary file 3 — SUPPORTING INFORMATION [file CTM2-10-e168-s003.xls]

## Sheet: Sheet1
In the ChIP assay, the following primers were used to amplify the DNA of DSG2 by PCR:
PCR1	FORWARD		5’-AGGCTCGTCCATTACTTTCAGT-3’				REVERSE		5’-AGTATGGGCATCCAAACACTAGA-3’
PCR2	FORWARD		5’-ATCTCACCTCGCAATCACGTT-3’				REVERSE		5’-ACGGGGAAGTTTTGAGAACGA-3’
PCR3	FORWARD		5’-TCAAAACTTCCCCGTGCGT-3’				REVERSE		5’-ACTGCTTCCAACAGGTTTGC-3’
PCR4	FORWARD		5’-CTGCTCCGTGGAGCTTTTGT-3’				REVERSE		5’-CTCTCTGGAGAATGGCGGGA-3’
