# Supplementary material for: SUMOylation of PUM2 promotes the vasculogenic mimicry of glioma cells via regulating CEBPD
Source: Clin Transl Med. 2020 Sep 6;10(5):e168. doi: 10.1002/ctm2.168 (PMC7507322; doi:10.1002/ctm2.168)
Supplement: Supplementary file 4 — SUPPORTING INFORMATION [file CTM2-10-e168-s004.xls]

## Sheet: Table 1 success_PUM2 and TF.txt
Correlation analysis of PUM2 expression level and TF expression level (RNA-seq)
TF	GENE	P	R
CEBPD	PUM2	1.31e-46	-0.505486
CEBPB	PUM2	3.14e-39	-0.46742
TGIF1	PUM2	1.21e-33	-0.435056
CEBPA	PUM2	2.2e-31	-0.42089
XBP1	PUM2	4.53e-28	-0.398825
ELF4	PUM2	3.42e-22	-0.355029
MSX1	PUM2	1.15e-19	-0.33389
BHLHE40	PUM2	3.83e-17	-0.311028
JUNB	PUM2	1.24e-16	-0.306137
JUN	PUM2	3.09e-14	-0.281905
STAT3	PUM2	1.06e-13	-0.27614
TWIST1	PUM2	2.25e-11	-0.249424
FOXD1	PUM2	2.26e-10	-0.236888
CEBPG	PUM2	1.19e-08	-0.213513
RREB1	PUM2	3.74e-08	-0.206261
ESRRB	PUM2	5.12e-08	-0.20422
PBX3	PUM2	5.5e-08	-0.203745
BHLHE41	PUM2	5.98e-08	-0.203201
GRHL1	PUM2	7.94e-10	0.229761
TCF7L2	PUM2	3.88e-10	0.233857
ZNF384	PUM2	2.11e-10	0.237278
ONECUT2	PUM2	1.73e-11	0.250822
MNT	PUM2	1.13e-11	0.253035
RORA	PUM2	9.45e-15	0.287311
FOXP1	PUM2	1.25e-15	0.296291
FOXK2	PUM2	7.52e-16	0.29848
MGA	PUM2	1.04e-16	0.306899
CLOCK	PUM2	1.02e-16	0.306972
SP1	PUM2	6.6e-19	0.327223
MXI1	PUM2	1.95e-23	0.36488
ZBTB33	PUM2	6.76e-28	0.397623
ELK4	PUM2	4.74e-28	0.398695
SOX4	PUM2	2.26e-29	0.407695
SP3	PUM2	1.43e-29	0.409026
KLF13	PUM2	1.33e-29	0.409239
ETV3	PUM2	9.68e-30	0.410156
NFYB	PUM2	5.43e-33	0.431032
BACH2	PUM2	5.16e-40	0.471702
GABPA	PUM2	3e-40	0.472977
SP4	PUM2	1.38e-46	0.505367
TEAD1	PUM2	2.21e-47	0.509206
SREBF2	PUM2	4.17e-48	0.512652
HSF2	PUM2	3.49e-48	0.513016
NR3C1	PUM2	9.39e-57	0.551003
CREB1	PUM2	8.94e-57	0.551093
FOXO3	PUM2	1.96e-69	0.599514
ZEB1	PUM2	1.49e-70	0.603425
ZNF24	PUM2	4.01e-74	0.615561
CTCF	PUM2	8.61e-86	0.651846
TCF4	PUM2	1.58e-106	0.705991
NR2C2	PUM2	6.19e-123	0.741544
This table used the data in the LGG and GBM groups in the TCGA database to analyze the TF genes related to PUM2.
