# Supplementary material for: SUMOylation of PUM2 promotes the vasculogenic mimicry of glioma cells via regulating CEBPD
Source: Clin Transl Med. 2020 Sep 6;10(5):e168. doi: 10.1002/ctm2.168 (PMC7507322; doi:10.1002/ctm2.168)
Supplement: Supplementary file 5 — SUPPORTING INFORMATION [file CTM2-10-e168-s005.xls]

## Sheet: Table 1 success_PUM2 and TF.txt
Correlation analysis of UBE2I expression level and TF expression level (RNA-seq)
TF	GENE	P	R
TGIF1	UBE2I	2.85e-57	0.553151
E2F6	UBE2I	2.81e-52	0.531768
E2F8	UBE2I	2.64e-46	0.504004
MYB	UBE2I	1.34e-36	0.452609
INSM1	UBE2I	4.48e-36	0.44957
XBP1	UBE2I	3.1e-30	0.413423
E2F7	UBE2I	1.32e-28	0.402504
FOXD1	UBE2I	2.05e-28	0.401194
CEBPD	UBE2I	6.46e-28	0.397761
HOXD13	UBE2I	1.05e-26	0.389236
TWIST1	UBE2I	1.68e-24	0.373044
THAP1	UBE2I	3.11e-23	0.363297
HOXB2	UBE2I	9.58e-23	0.359448
HOXA5	UBE2I	3.79e-22	0.354677
PBX3	UBE2I	1.13e-20	0.342526
HOXA10	UBE2I	1.86e-18	0.323187
ELF4	UBE2I	1.87e-17	0.313951
CEBPB	UBE2I	3.75e-15	0.291446
MNX1	UBE2I	3.09e-14	0.281913
YY1	UBE2I	3.4e-14	0.281469
NRF1	UBE2I	4.8e-13	0.268926
TGIF2	UBE2I	4.83e-13	0.268897
POU4F1	UBE2I	5.58e-13	0.268187
CEBPG	UBE2I	1.51e-12	0.263278
E2F3	UBE2I	2.97e-12	0.259891
HOXB3	UBE2I	9.3e-12	0.254055
NR2F2	UBE2I	5.39e-10	0.231982
PKNOX1	UBE2I	9.28e-10	0.228857
HOXC11	UBE2I	1.44e-09	0.226316
MSX1	UBE2I	1.79e-09	0.22502
POU3F2	UBE2I	5.34e-09	0.218462
CEBPA	UBE2I	3.65e-08	0.206418
JUN	UBE2I	7.28e-08	0.201907
NR2F1	UBE2I	9.66e-08	-0.200029
CLOCK	UBE2I	9.3e-08	-0.200285
ZEB1	UBE2I	4.66e-10	-0.232811
TEAD1	UBE2I	2.13e-11	-0.249723
FOXP1	UBE2I	2.54e-12	-0.260679
ZNF24	UBE2I	8.04e-14	-0.27746
CUX1	UBE2I	1.18e-14	-0.286303
MEF2C	UBE2I	1.11e-15	-0.296798
MEF2A	UBE2I	7.76e-16	-0.298343
NR3C1	UBE2I	1.63e-16	-0.304993
NFYB	UBE2I	2.05e-17	-0.313582
MNT	UBE2I	1.06e-18	-0.325368
KLF9	UBE2I	3.07e-22	-0.355416
ZBTB7A	UBE2I	5.58e-24	-0.36907
KLF13	UBE2I	1.1e-32	-0.429121
NR2C2	UBE2I	5.21e-34	-0.437279
SREBF2	UBE2I	3.99e-35	-0.443982
FOXO3	UBE2I	2.82e-35	-0.444876
MXI1	UBE2I	3.39e-38	-0.461691
RORA	UBE2I	5.04e-43	-0.487588
This table used the data in the LGG and GBM groups in the TCGA database to analyze the TF genes related to UBE2I.
